# Supplementary material for: Oncological perineal massage in vaginal stenosis and dyspareunia in women with gynecological cancer: a randomized controlled trial
Source: Front Oncol. 2025 Nov 28;15:1680126. doi: 10.3389/fonc.2025.1680126 (PMC12698368; doi:10.3389/fonc.2025.1680126)
Supplement: Supplementary file 1 [file DataSheet1.xlsx]

## Sheet: PROJECT DATA
DEGREE OF THE PROJECT:
ONCOLOGICAL PERINEAL MASSAGE FOR VAGINAL STENOSIS AND DYSPAREUNIA IN WOMEN WITH GYNAECOLOGICAL CANCER
HYPOTHESIS
The alternative hypothesis of this study will be: treatment with oncological perineal massage is effective in reducing pain in dyspareunia and vaginal stenosis, in gynaecological cancer patients.
OBJECTIVES
Main objective:
The main objective of this study is to carry out an RCT in which, by means of two intervention groups, dyspareunia and vaginal stenosis are improved, offering an alternative to current treatment.
Specific operational objectives:
I.- Baseline comparison (time 0) of the homogeneity of symptomatology in both study groups:
1. To estimate the degree of pain during sexual intercourse.
2. To estimate the degree of vaginal stenosis
3. To estimate the patient's quality of life.
4. To estimate the degree of satisfaction during sexual intercourse
5. To estimate the degree of perceived vaginal lubrication
II.- Assessment and comparison of the Bachelor's Degree of Change in Baseline Symptomatology in two successive visits (time 1m and time 2m) Intragroup and Intergroup.
6. To estimate the Bachelor's Degree of variation of pain in sexual relations.
7. To estimate the Bachelor's Degree of variation of vaginal stenosis.
8. To estimate the quality of life of the patient.
9. To estimate the degree of variation in satisfaction during sexual intercourse
10. To estimate the degree of variation of perceived vaginal lubrication

## Sheet: DATA
SUBJECT	TREATMENT GROUP	AGE	ONCOLOGICAL MEDICAL TREATMENT	TIME ELAPSED SINCE SURGERY	DESERS 4 (PRE TTO)	DESERS 5 (PRE TTO)	DDAS 8 (PRE TTO)	DESERS 3 (PRE TTO)	DESERS 4 (during TTO)	DESERS 5 (during TTO)	DDAS 8 (during TTO)	DESERS 3 (during TTO)	DESERS 4 (end of TTO)	DESERS 5 (end TTO)	DDAS 8 (end TTO)	DESERS 3 (end of TTO)	DESERS 4 (6 months end of TTO)	DESERS 5 (6 months end of TTO)	DDAS 8 (6 months end of treatment)	DESERS 3 (6 months end of TTO)	PRE QLQ C30 QUESTIONNAIRE	DURANT QLQ C30 QUESTIONNAIRE	END QLQ C30 QUESTIONNAIRE	6 MONTHS QLQ C30 QUESTIONNAIRE	PRE VAS SCALE	DURING EVA SCALE	END EVA SCALE	6 months EVA SCALE	PRE VAGINAL STENOSIS (CTCAE 5.0)	DURING VAGINAL STENOSIS (CTCAE 5.0)	END VAGINAL STENOSIS (CTCAE 5.0)	6 MONTHS VAGINAL STENOSIS (CTCAE 5.0)
SUBJECT	TREATMENT GROUP	AGE	ONCOLOGICAL MEDICAL TREATMENT	TIME ELAPSED SINCE SURGERY	PAIN RELAT. SEXUAL RELATIONS	PENETRATION / STENOSIS	SEXUAL SATISFACTION	LUBRICATION	PAIN RELAT. SEXUAL RELATIONS	PENETRATION / STENOSIS	SEXUAL SATISFACTION	LUBRICATION	PAIN RELAT. SEXUAL RELATIONS	PENETRATION / STENOSIS	SEXUAL SATISFACTION	LUBRICATION	PAIN RELAT. SEXUAL RELATIONS	PENETRATION / STENOSIS	SEXUAL SATISFACTION	LUBRICATION	PRE QLQ C30 QUESTIONNAIRE	DURANT QLQ C30 QUESTIONNAIRE	END QLQ C30 QUESTIONNAIRE	6 MONTHS QLQ C30 QUESTIONNAIRE	PRE VAS SCALE	DURING EVA SCALE	END EVA SCALE	6 MONTHS EVA SCALE	PRE VAGINAL STENOSIS (CTCAE 5.0)	DURING VAGINAL STENOSIS (CTCAE 5.0)	END VAGINAL STENOSIS (CTCAE 5.0)	6 MONTHS VAGINAL STENOSIS (CTCAE 5.0)
1	A	48	oferectomy without RT	6 months	1	1	1	1	2	2	2	2	4	4	3	3	4	4	3	3	35 = 1,17	35 = 1,17	32=1,06	30=1	8	6	2	1	BACHELOR'S DEGREE II	BACHELOR'S DEGREE I	NO	NO
2	A	51	hystero + RT + BT	4 months	0	0	1	0	0	0	1	0	0	0	1	0	0	0	1	0	38= 1,27	38= 1,27	32=1,06	32=1,06	9	7	3	3	BACHELOR'S DEGREE III	BACHELOR'S DEGREE II	BACHELOR'S DEGREE I	BACHELOR'S DEGREE I
3	A	38	hystero + RT + BT	3 months	0	0	1	0	0	0	1	0	0	0	1	0	0	0	1	0	32=1,06	32=1,06	30=1	30=1	7	5	1	1	BACHELOR'S DEGREE I	NO	NO	NO
4	A	32	HISTER + RT	5 months	1	1	1	1	3	3	2	2	4	3	3	4	4	4	4	4	30=1	30=1	30=1	30=1	9	8	2	1	BACHELOR'S DEGREE III	BACHELOR'S DEGREE I	NO	NO
5	A	43	hysterectomy + oferectomy without RT	9 months	1	1	1	1	3	3	2	3	4	4	4	4	4	4	4	4	35=1,17	35=1,17	34=1,14	30=1	10	8	2	1	BACHELOR'S DEGREE III	BACHELOR'S DEGREE I	NO	NO
7	A	41	oferectomy without RT	12 months	1	1	1	1	3	3	3	3	4	4	4	3	4	4	4	3	37= 1,23	37= 1,23	35=1,23	30=1	8	7	1	1	BACHELOR'S DEGREE I	NO	NO	NO
8	A	45	hystero + RT+ BT	4 months	1	1	1	1	4	4	3	3	4	4	3	3	4	4	3	3	32=1,06	32=1,06	30=1	30=1	7	6	0	0	BACHELOR'S DEGREE I	NO	NO	NO
10	A	47	hystero + RT+ BT	3 months	1	1	1	1	4	4	2	3	4	4	4	3	4	4	4	4	30=1	30=1	30=1	30=1	9	7	0	0	BACHELOR'S DEGREE II	NO	NO	NO
12	A	46	hystero + RT+ BT	3 months	0	0	1	0	0	0	1	0	0	0	1	0	0	0	1	0	33= 1,1	33= 1,1	33=1,1	30=1	10	8	2	1	BACHELOR'S DEGREE III	BACHELOR'S DEGREE II	BACHELOR'S DEGREE I	NO
18	A	31	hysterectomy without RT	6 months	1	1	1	1	2	2	3	3	4	4	3	3	4	4	3	3	30=1	30=1	30=1	30=1	7	5	0	0	BACHELOR'S DEGREE II	BACHELOR'S DEGREE I	NO	NO
29	A	30	hystero + RT + BT	3 months	1	1	1	1	2	2	2	2	2	4	4	4	4	4	4	4	32=1,06	32=1,06	30=1	30=1	9	6	0	0	BACHELOR'S DEGREE III	BACHELOR'S DEGREE II	NO	NO
33	A	26	hysterectomy + oferectomy + RT	4 months	1	1	1	1	4	4	3	3	4	4	4	3	4	4	4	4	30=1	30=1	30=1	30=1	8	6	1	0	BACHELOR'S DEGREE III	BACHELOR'S DEGREE I	NO	NO
35	A	39	hysterostero + oferectomy + RT+ BT	3 months	1	1	1	1	3	3	3	3	4	4	4	4	4	4	4	4	33= 1,1	33= 1,1	32=1,06	30=1	9	7	1	0	BACHELOR'S DEGREE III	BACHELOR'S DEGREE I	NO	NO
37	A	49	hystero + RT+ BT	3 months	0	0	1	0	0	0	1	0	0	0	1	0	0	0	1	0	30=1	30=1	30=1	30=1	9	6	2	0	BACHELOR'S DEGREE III	BACHELOR'S DEGREE I	NO	NO
38	A	46	hystero + RT+ BT	3 months	1	1	1	1	3	3	2	2	3	3	3	3	4	3	3	3	30=1	30=1	30=1	30=1	9	6	1	1	BACHELOR'S DEGREE III	BACHELOR'S DEGREE II	BACHELOR'S DEGREE I	BACHELOR'S DEGREE I
39	A	52	HISTER + RT	4 months	1	1	1	1	3	3	3	3	4	4	4	4	4	4	4	4	35 = 1,17	35 = 1,17	33=1,1	30=1	8	5	0	0	BACHELOR'S DEGREE III	BACHELOR'S DEGREE I	NO	NO
42	A	54	hystero + RT+ RT	3 months	1	1	1	1	2	2	2	2	4	4	4	4	4	4	4	4	38= 1,27	38= 1,27	35=1,17	30=1	8	5	0	0	BACHELOR'S DEGREE II	BACHELOR'S DEGREE I	NO	NO
44	A	46	hysterectomy without RT	2.5 months	1	1	1	1	3	3	3	3	4	4	4	4	4	4	4	4	37= 1,23	37= 1,23	33=1,1	30=1	7	3	0	0	BACHELOR'S DEGREE II	BACHELOR'S DEGREE I	NO	NO
45	B	41	hysterostero + oferectomy + RT+ BT	6 months	1	1	1	1	1	1	1	1	2	2	2	2	2	2	2	2	37= 1,23	37= 1,23	37=1,23	35=1,17	8	8	8	8	BACHELOR'S DEGREE III	BACHELOR'S DEGREE II	BACHELOR'S DEGREE II	BACHELOR'S DEGREE II
46	B	34	QT + RT + BT	5 months	1	1	1	1	1	1	1	1	2	2	2	2	2	1	1	2	35 = 1,17	35 = 1,17	35=1,17	32=1,06	8	6	7	7	BACHELOR'S DEGREE II	BACHELOR'S DEGREE I	BACHELOR'S DEGREE I	BACHELOR'S DEGREE I
47	B	27	hystero + RT+ BT	6 months	1	1	1	1	1	1	1	1	3	3	3	3	3	3	3	3	32=1,06	32=1,06	30=1	30=1	7	6	5	2	BACHELOR'S DEGREE II	BACHELOR'S DEGREE I	NO	BACHELOR'S DEGREE I
48	B	33	hystero + RT + BT	3 months	1	1	1	1	1	1	1	1	2	2	2	2	2	2	2	2	37= 1,23	37= 1,23	35=1,17	33=1,1	9	9	9	8	BACHELOR'S DEGREE III	BACHELOR'S DEGREE II	BACHELOR'S DEGREE II	BACHELOR'S DEGREE II
49	B	39	hysterectomy + oferectomy + RT	1.5 months	1	1	1	1	1	1	1	1	3	3	3	2	4	4	3	2	38= 1,27	38= 1,27	37=1,23	37=1,23	5	4	3	3	BACHELOR'S DEGREE II	BACHELOR'S DEGREE I	NO	NO
52	B	48	hysterectomy without RT	2.5 months	1	1	1	1	1	1	1	1	2	2	2	2	2	2	2	2	37=1,23	37=1,23	35=1,23	35=1,23	9	9	8	7	BACHELOR'S DEGREE III	BACHELOR'S DEGREE II	BACHELOR'S DEGREE II	BACHELOR'S DEGREE II
55	B	48	hysterectomy + oferectomy without RT	4 months	0	0	1	0	0	0	1	0	0	0	1	0	0	0	1	0	35 = 1,17	35 = 1,17	33=1,1	30=1	8	4	3	2	BACHELOR'S DEGREE II	BACHELOR'S DEGREE I	NO	NO
58	B	53	hysterostero + oferectomy + RT+ BT	4 months	1	1	1	1	1	1	1	1	3	3	2	2	3	3	3	3	32=1,06	32=1,06	30=1	30=1	9	6	5	5	BACHELOR'S DEGREE II	BACHELOR'S DEGREE I	NO	BACHELOR'S DEGREE I
59	B	51	hystero + RT+ BT	3 months	0	0	1	0	0	0	1	0	0	0	1	0	0	0	1	0	35 = 1,17	35 = 1,17	35=1,17	33=1,1	6	7	7	7	BACHELOR'S DEGREE I	BACHELOR'S DEGREE I	BACHELOR'S DEGREE I	BACHELOR'S DEGREE I
61	B	32	hystero + RT+ BT	5 months	0	0	1	0	0	0	1	0	0	0	1	0	0	0	1	0	30=1	30=1	30=1	30=1	9	9	9	9	BACHELOR'S DEGREE II	BACHELOR'S DEGREE II	BACHELOR'S DEGREE II	BACHELOR'S DEGREE II
62	B	41	hysterectomy without RT	4 months	1	1	1	1	1	1	1	1	3	2	3	2	3	2	3	3	32=1,06	32=1,06	30=1	30=1	6	5	4	3	BACHELOR'S DEGREE I	BACHELOR'S DEGREE I	BACHELOR'S DEGREE I	BACHELOR'S DEGREE I
63	B	45	hysterectomy + oferectomy without RT	6 months	1	1	1	1	1	1	1	1	2	3	3	2	2	3	2	2	35 = 1,17	35 = 1,17	33=1,1	32=1,06	4	4	4	3	BACHELOR'S DEGREE II	BACHELOR'S DEGREE I	NO	NO
67	B	49	hysterectomy + oferectomy + RT	6 months	1	1	1	1	1	1	1	1	3	3	2	2	3	3	2	2	35 = 1,17	35 = 1,17	33=1,1	33=1,1	7	7	3	4	BACHELOR'S DEGREE III	BACHELOR'S DEGREE II	BACHELOR'S DEGREE I	BACHELOR'S DEGREE I
75	B	29	hysterectomy + oferectomy + RT	7 months	0	0	1	0	0	0	1	0	0	0	1	0	0	0	1	0	32=1,06	32=1,06	32=1,06	30=1	6	5	4	4	BACHELOR'S DEGREE II	BACHELOR'S DEGREE I	BACHELOR'S DEGREE I	BACHELOR'S DEGREE I
77	B	51	hysterostero + oferectomy + RT+ BT	4 months	1	1	1	1	1	1	1	1	2	2	2	2	2	2	2	2	37= 1,23	37= 1,23	37=1,23	35=1,17	9	9	8	8	BACHELOR'S DEGREE II	BACHELOR'S DEGREE II	BACHELOR'S DEGREE II	BACHELOR'S DEGREE II
78	B	35	hystero + RT+ BT	2 months	1	1	1	1	1	1	1	1	3	3	2	2	3	3	2	2	37= 1,23	37= 1,23	35=1,17	35=1,17	7	6	6	6	BACHELOR'S DEGREE II	BACHELOR'S DEGREE I	BACHELOR'S DEGREE I	BACHELOR'S DEGREE I
79	B	37	HISTER + RT	8 months	1	1	1	1	1	1	1	1	2	2	2	2	3	3	3	3	32=1,06	32=1,06	30=1	30=1	8	8	6	4	BACHELOR'S DEGREE II	BACHELOR'S DEGREE II	BACHELOR'S DEGREE II	BACHELOR'S DEGREE I
